# Supplementary material for: Stability of Radiomic Features against Variations in Lesion Segmentations Computed on Apparent Diffusion Coefficient Maps of Breast Lesions
Source: Diagnostics (Basel). 2024 Jul 3;14(13):1427. doi: 10.3390/diagnostics14131427 (PMC11241112; doi:10.3390/diagnostics14131427)
Supplement: Supplementary file 1 [file diagnostics-14-01427-s001.zip]

Archive with 1 entries (1 files):
- diagnostics-2995287-supplementary.pdf
